# Supplementary material for: A Proposal for a New Lung Ultrasound Score in Rheumatoid Arthritis: The Reliability of Lung Ultrasound for Rheumatoid Arthritis-Associated Interstitial Lung Disease Diagnosis
Source: J Clin Med. 2025 May 25;14(11):3701. doi: 10.3390/jcm14113701 (PMC12156292; doi:10.3390/jcm14113701)
Supplement: Supplementary file 1 [file jcm-14-03701-s001.zip]

Archive with 1 entries (1 files):
- jcm-3600779-supplementary.pdf
